# Supplementary material for: Long Noncoding RNA lncRNA-3 Recruits PRC2 for MyoD1 Silencing to Suppress Muscle Regeneration During Aging
Source: Int J Mol Sci. 2024 Nov 20;25(22):12478. doi: 10.3390/ijms252212478 (PMC11594582; doi:10.3390/ijms252212478)
Supplement: Supplementary file 1 [file ijms-25-12478-s001.zip]

Archive with 1 entries (1 files):
- ijms-3277876-supplementary.pdf
